# Supplementary material for: The Leaf Essential Oil of Myrtus communis subsp. tarentina (L.) Nyman: From Phytochemical Characterization to Cytotoxic and Antimigratory Activity in Human Prostate Cancer Cells
Source: Plants (Basel). 2023 Mar 13;12(6):1293. doi: 10.3390/plants12061293 (PMC10056649; doi:10.3390/plants12061293)
Supplement: Supplementary file 1 [file plants-12-01293-s001.zip]

Archive with 1 entries (1 files):
- plants-2254642-supplementary.pdf
